# Supplementary material for: A Retrospective Analysis of Salmonella Isolates across 11 Animal Species (1982–1999) Led to the First Identification of Chromosomally Encoded blaSCO-1 in the USA
Source: Microorganisms. 2024 Mar 6;12(3):528. doi: 10.3390/microorganisms12030528 (PMC10974302; doi:10.3390/microorganisms12030528)
Supplement: Supplementary file 1 [file microorganisms-12-00528-s001.zip]

Archive with 1 entries (1 files):
- microorganisms-2888944-supplementary.pdf
